# Supplementary material for: Inside out: heart rate monitoring to advance the welfare and conservation of maned wolves (Chrysocyon brachyurus)
Source: Conserv Physiol. 2021 Jun 24;9(1):coab044. doi: 10.1093/conphys/coab044 (PMC8224209; doi:10.1093/conphys/coab044)
Supplement: suppl_data_coab044 [file suppl_data_coab044.zip]

Archive with 3 entries (3 files):
- Supplementary material SM1 review 2.docx
- Supplementary material SM2.docx
- Supplementary material SM3.mp4
